# Supplementary material for: Enhancing Stability of Cu/ZnO Catalysts in the CO2 Hydrogenation to Methanol by the Addition of MoO3 and ReO3 Promoters
Source: Nanomaterials (Basel). 2025 Nov 17;15(22):1730. doi: 10.3390/nano15221730 (PMC12655111; doi:10.3390/nano15221730)
Supplement: Supplementary file 1 [file nanomaterials-15-01730-s001.zip]

Archive with 1 entries (1 files):
- nanomaterials-3960613-supplementary.pdf
